# Supplementary material for: Stimuli-Responsive Vesicles and Hydrogels Formed by a Single-Tailed Dynamic Covalent Surfactant in Aqueous Solutions
Source: Molecules. 2024 Oct 22;29(21):4984. doi: 10.3390/molecules29214984 (PMC11547677; doi:10.3390/molecules29214984)
Supplement: Supplementary file 1 [file molecules-29-04984-s001.zip]

Archive with 1 entries (1 files):
- molecules-3242274-supplementary.pdf
